# Supplementary material for: Plasmids Expressing shRNAs Specific to the Nucleocapsid Gene Inhibit the Replication of Porcine Deltacoronavirus In Vivo
Source: Animals (Basel). 2021 Apr 23;11(5):1216. doi: 10.3390/ani11051216 (PMC8145914; doi:10.3390/ani11051216)
Supplement: Supplementary file 1 [file animals-11-01216-s001.zip]

Archive with 4 entries (4 files):
- Figure 2 corrected.pdf
- Figure 5b.pdf
- Figure S1.pdf
- Table S1.pdf
